# Supplementary material for: Comparative Study of Different Diagnostic Routine Methods for the Identification of Acinetobacter radioresistens
Source: Microorganisms. 2022 Aug 31;10(9):1767. doi: 10.3390/microorganisms10091767 (PMC9503985; doi:10.3390/microorganisms10091767)
Supplement: Supplementary file 1 [file microorganisms-10-01767-s001.zip]

Archive with 4 entries (4 files):
- Supplementary  Table S1 .pdf
- Supplementary Table S2.pdf
- Supplementary Table S3.pdf
- Supplementary Table S4.pdf
